# Supplementary material for: Plasma Pharmacokinetics and Tissue Distribution of Doxorubicin in Rats following Treatment with Astragali Radix
Source: Pharmaceuticals (Basel). 2022 Sep 4;15(9):1104. doi: 10.3390/ph15091104 (PMC9505068; doi:10.3390/ph15091104)
Supplement: Supplementary file 1 [file pharmaceuticals-15-01104-s001.zip]

Archive with 1 entries (1 files):
- pharmaceuticals-1879782-supplementary.pdf
